# Supplementary material for: High-Throughput Prediction of the Band Gaps of van der Waals Heterostructures via Machine Learning
Source: Nanomaterials (Basel). 2022 Jul 4;12(13):2301. doi: 10.3390/nano12132301 (PMC9268276; doi:10.3390/nano12132301)
Supplement: Supplementary file 1 [file nanomaterials-12-02301-s001.zip]

Archive with 1 entries (1 files):
- nanomaterials-1784419-supplementary.pdf
